# Supplementary material for: Programmable viscoelasticity in protein-RNA condensates with disordered sticker-spacer polypeptides
Source: Nat Commun. 2021 Nov 16;12:6620. doi: 10.1038/s41467-021-26733-7 (PMC8595643; doi:10.1038/s41467-021-26733-7)
Supplement: Supplementary file 4 — Source Data [file 41467_2021_26733_MOESM4_ESM.xlsx]

## Sheet: Cover
						Source Data file for:
							Programmable Viscoelasticity in Protein-RNA Condensates with Disordered Sticker-Spacer Polypeptides
									Ibraheem Alshareedah, Mahdi Muhammad Moosa, Mathew Pham, Davit A. Potoyan, and Priya R. Banerjee

## Sheet: Figure 1i
Figure 1i
				VPT	pMOT
				viscosity (Pa.s)	Viscosity (Pa.s)
				0.2	0.327379
				0.365	0.313192
				0.2901	0.220139
				0.217	0.211496
				0.19506	0.208976
				0.254	0.213281
				0.21281	0.184841
					0.191042
					0.195415
					0.228171
					0.194839
					0.228166
					0.211115
					0.192658
					0.265696
					0.256659
					0.265696
					0.243087
					0.262078
					0.336292
					0.323462
					0.323867
					0.292675
					0.256659
					0.397945
					0.336495
			average	0.24771	0.256974
			std	0.0616479	0.0579253
			count	7	26

## Sheet: Figure 2e
Figure 2e
			RGPGG	RGSGG	RGRGG	RGFGG	RGYGG
		Relaxation time (s)	N/A	N/A	0.056126	0.105133	1.01944
					0.0690979	0.123587	1.33481
					0.0793717	0.117101	1.44166
					0.0581051	0.14925	0.809146
					0.0345511	0.105133	0.693645
					0.056126	0.145281	0.667444
					0.0581051	0.108005	0.87392
					0.0622751	0.126964	1.49825
					0.060154	0.108005	0.642233
					0.0622751	0.19542	0.749173
					0.0715344	0.105133	0.374609
					0.0622751	0.130432	0.57217
					0.0523677	0.113987	0.42048
					0.060154	0.137656	0.374609
					0.0396883	0.137656	0.454141
					0.0396883	0.0969666	0.389315
					0.0542143	0.110956
		Average			0.0574182	0.12451	0.76969
		Std			0.0114429	0.0240293	0.376546
		count	0	0	17	17	16

## Sheet: Figure 2f
Figure 2f
			RGPGG	RGSGG	RGRGG	RGFGG	RGYGG
		Viscosity (Pa.s)	0.11935	0.438585	3.72178	8.43129	54.1277
			0.11364	0.443463	3.52094	9.13073	33.9168
			0.12182	0.4465	6.70307	8.87796	38.4185
			0.11093	0.426156	4.89892	12.7819	26.4085
			0.11523	0.417077	5.96143	9.68579	31.1836
			0.13437	0.297171	6.2989	10.5937	44.9458
			0.10685	0.316811	6.4016	6.46859	60.3585
			0.12041	0.31554	5.04808	8.11661	43.6103
			0.12385	0.317317	5.16403	9.56245	27.0756
			0.11162	0.497687	4.02706	12.6309	22.999
			0.13961	0.399613	4.57752	7.80813	27.8745
			0.11649	0.404612	4.00151	7.37458	46.6209
			0.12347	0.410699	4.4467	8.34073	23.3566
			0.12005	0.379441	4.81961	14.2257	52.8226
			0.30788	0.402016	4.24526	8.02929	26.8738
			0.36411	0.370759	4.62938	8.16479	24.0303
			0.30734		3.09101	10.5062
			0.30468
			0.27582
			0.31611
			0.24934
			0.08739
			0.089
			0.28114
			0.24662
			0.22269
			0.21816
			0.26262
			0.23532
		Average	0.18779	0.392715	4.79746	9.45467	36.5389
		Std	0.0864283	0.0566223	1.1092	2.09994	12.3222
		count	29	16	17	17	16

## Sheet: Figure 3c
Figure 3c
					RPRPP	RQRQQ	RARAA	RGRGG
				Viscosity (Pa.s)	1.39819	2.99403	6.78167	3.72178
					1.42853	2.99007	4.47074	3.52094
					1.35074	2.93395	4.15672	6.70307
					1.31299	2.46177	6.05935	4.89892
					1.17141	3.17496	6.86396	5.96143
					1.50662	2.42219	4.80456	6.2989
					1.66055	2.60659	4.74619	6.4016
					1.40647	2.44934	4.13779	5.04808
					1.08341	2.54851	6.19528	5.16403
					1.17336	2.53402	6.76946	4.02706
					1.01455	2.56426	6.12444	4.57752
					1.15735	2.20912	5.39142	4.00151
					1.12512	2.86723	4.80372	4.4467
					1.22624	2.57185	10.5914	4.81961
					1.23675		9.26268	4.24526
					1.29817		3.75854	4.62938
					1.12404		4.02534	3.09101
					1.33071		4.29766
				Average	1.27807	2.66628	5.73561	4.79746
				Std	0.164051	0.276623	1.85191	1.04439
				count	18	14	18	17

## Sheet: Figure 3d
Figure 3d
			RPRPP	RQRQQ	RARAA	RGRGG
		Relaxation time (s)	N/A	0.0076964	0.0348182	0.056126
				0.0238741	0.042048	0.0690979
				0.0296191	0.0581051	0.0793717
				0.0238741	0.0720874	0.0581051
				0.0182335	0.0387819	0.0345511
				0.0203092	0.0443769	0.056126
				0.020864	0.0507792	0.0581051
				0.0245263	0.0550557	0.0622751
				0.0187316	0.0550557	0.060154
				0.020864	0.0629986	0.0622751
				0.0220196	0.0431968	0.0715344
				0.0245263	0.0481143	0.0622751
				0.0220196	0.0969666	0.0523677
				0.0258847	0.0969666	0.060154
					0.0348182	0.0396883
					0.0455893	0.0396883
					0.0387819	0.0542143
					0.0455893
		Average		0.0216459	0.0535628	0.0574182
		Std		0.00500828	0.0185564	0.0114429
		count	0	14	18	17

## Sheet: Figure 5b
Figure 5b
		RG0Y	RG1Y	RG3Y	RG5Y
	Viscosity (Pa.s)	3.72178	7.1706	15.1023	54.1277
		3.52094	6.66982	15.0031	33.9168
		6.70307	8.43003	11.4781	38.4185
		4.89892	7.60335	12.8725	26.4085
		5.96143	6.61821	13.0454	31.1836
		6.2989	7.75351	11.3624	44.9458
		6.4016	7.15254	10.8264	60.3585
		5.04808	6.38389	12.0213	43.6103
		5.16403	9.29443	12.6933	27.0756
		4.02706	9.34522	12.4563	22.999
		4.57752	10.435		27.8745
		4.00151	8.56513		46.6209
		4.4467	6.51615		23.3566
		4.81961	9.7281		52.8226
		4.24526	6.74069		26.8738
		4.62938	7.40027		24.0303
		3.09101	8.94383
			8.3628
			7.8235
			12.7146
	Average	4.79746	8.18258	12.6861	36.5389
	std	1.04439	1.58249	1.43508	12.3222
	count	17	20	10	16

## Sheet: Figure 5c
Figure 5c
			RG0Y	RG1Y	RG3Y	RG5Y
		Relaxation time (s)	0.056126	0.101162	0.166881	1.01944
			0.0690979	0.105133	0.166881	1.33481
			0.0793717	0.101162	0.154512	1.44166
			0.0581051	0.137233	0.160578	0.809146
			0.0345511	0.0905433	0.132457	0.693645
			0.056126	0.0905433	0.187316	0.667444
			0.0581051	0.129831	0.346844	0.87392
			0.0622751	0.113026	0.254891	1.49825
			0.060154	0.0905433	0.173432	0.642233
			0.0622751	0.101162	0.297334	0.749173
			0.0715344	0.0745719		0.374609
			0.0622751	0.149135		0.57217
			0.0523677	0.0983958		0.42048
			0.060154	0.129831		0.374609
			0.0396883	0.0614178		0.454141
			0.0396883	0.0810393		0.389315
			0.0542143	0.0930886
				0.0983958
				0.0788235
				0.104006
		Average	0.0574182	0.101452	0.204113	0.76969
		Std	0.0114429	0.0217867	0.07081	0.376546
		count	17	20	10	16

## Sheet: Figure 5f
Figure 5f
					[RGYGG]5-to-[RGPGG]5 ratio
			0-100	20-80	40-60	60-40	80-20	100-0
		Viscosity (Pa.s)	0.11935	3.49606	4.09303	30.979	25.3615	54.1277
			0.11364	3.85685	4.50451	13.9448	19.9624	33.9168
			0.12182	2.25358	4.5422	11.9754	19.7682	38.4185
			0.11093	2.3042	3.14334	19.9914	14.0546	26.4085
			0.11523	1.809	3.12387	8.45843	15.5624	31.1836
			0.13437	2.08845	2.95727	8.81891	23.0649	44.9458
			0.10685	2.64716	3.1305	9.67428	23.8336	60.3585
			0.12041	2.36865	3.02832	9.64089	18.2889	43.6103
			0.12385	2.06681	3.58632	9.33833	24.6064	27.0756
			0.11162	2.44183	3.11892	29.0585	20.5534	22.999
			0.13961	2.16062	3.87588	10.6231	27.9719	27.8745
			0.11649	1.93966	6.04605	11.1938	22.4952	46.6209
			0.12347	2.17514	4.25075	9.8991	22.9167	23.3566
			0.12005	2.18464	3.56671	12.5887	24.9828	52.8226
			0.30788		4.32469	16.3188	21.9587	26.8738
			0.36411		5.66844	11.6	24.9828	24.0303
			0.30734		6.49621	11.5059	18.7191
			0.30468		5.27189	11.3179	14.3343
			0.27582		8.00838
			0.31611		5.55083
			0.24934		5.79272
			0.08739		4.83472
			0.089		4.29931
			0.28114		4.87005
			0.24662		5.81401
			0.22269		5.04711
			0.21816		5.37765
			0.26262		5.21779
			0.23532		4.50263
					4.27181
					6.58963
					4.24704
					5.97636
					5.85558
					6.37234
					3.24267
		Average	0.18779	2.41376	4.73888	13.7182	21.301	36.5389
		Std	0.0864283	0.577732	1.23024	6.56753	3.9663	12.3222
		count	29	14	36	18	18	16

## Sheet: Figure 5g
Figure 5g
				[RGYGG]5-to-[RGPGG]5 ratio
		0-100	20-80	40-60	60-40	80-20	100-0
	Relaxation time (s)	N/A	0.0252936	0.0383365	0.0943879	0.404598	1.01944
			0.0252936	0.0581051	0.112245	0.286103	1.33481
			0.0155707	0.0235999	0.104729	0.404598	1.44166
			0.0172766	0.0290543	0.108422	0.34023	0.809146
			0.0178858	0.0271088	0.0821705	0.188764	0.693645
			0.0166881	0.0280647	0.112245	0.240586	0.667444
			0.0161197	0.0185165	0.112245	0.317448	0.87392
			0.0172766	0.0271088	0.153327	0.306635	1.49825
			0.0192434	0.022796	0.202311	0.481143	0.642233
			0.0172766	0.0235999	0.364647	0.266945	0.749173
			0.0131948	0.0235999	0.112245	0.224476	0.374609
			0.0182335	0.0261855	0.133481	0.202311	0.57217
			0.021434	0.0345511	0.188764	0.257852	0.42048
			0.0161197	0.022796	0.133481	0.202311	0.374609
				0.0300788	0.112245	0.306635	0.454141
				0.0311395	0.124543	0.352227	0.389315
				0.0622751	0.116203	0.377505
				0.0333742	0.128934	0.317448
				0.060154
				0.0523677
				0.0622751
				0.0410878
				0.0311395
				0.0425366
				0.0425366
				0.0488611
				0.0471969
				0.0440365
				0.0357694
				0.0455893
				0.0396883
				0.0370307
				0.0488611
				0.0488611
				0.056126
				0.0280647
	Average		0.0183505	0.0381242	0.138701	0.304323	0.76969
	Std		0.00347997	0.0125454	0.0638954	0.0801335	0.376546
	count		14	36	18	18	16

[truncated: 7 more sheets: Figure 6e, Figure 6f, Figure S5b, Figure S13c, Figure S17b, Figure S21g, Figure S26]
